# Supplementary material for: The Effect of Probiotics on Quality of Life, Depression and Anxiety in Patients with Irritable Bowel Syndrome: A Systematic Review and Meta-Analysis
Source: J Clin Med. 2021 Aug 8;10(16):3497. doi: 10.3390/jcm10163497 (PMC8397103; doi:10.3390/jcm10163497)
Supplement: Supplementary file 1 [file jcm-10-03497-s001.zip]

Archive with 1 entries (1 files):
- jcm-1329966-supplementary.pdf
